# Supplementary material for: Photoactivatable nanoCRISPR/Cas9 System Based on crRNA Reversibly Immobilized on Carbon Nanoparticles
Source: Int J Mol Sci. 2021 Oct 9;22(20):10919. doi: 10.3390/ijms222010919 (PMC8539621; doi:10.3390/ijms222010919)
Supplement: Supplementary file 1 [file ijms-22-10919-s001.zip]

Archive with 1 entries (1 files):
- ijms-1400251-supplementary.pdf
